# Supplementary material for: Universal correction of enzymatic sequence bias reveals molecular signatures of protein/DNA interactions
Source: Nucleic Acids Res. 2017 Nov 8;46(2):e9. doi: 10.1093/nar/gkx1053 (PMC5778497; doi:10.1093/nar/gkx1053)
Supplement: Supplementary Data [file gkx1053_supp.zip]

Archive with 2 entries (2 files):
- nar-00439-met-k-2017-File009.docx
- nar-00439-met-k-2017-File010.pdf
